# Supplementary material for: Genomic Epidemiology of Salmonella Infantis in Ecuador: From Poultry Farms to Human Infections
Source: Front Vet Sci. 2020 Sep 29;7:547891. doi: 10.3389/fvets.2020.547891 (PMC7550756; doi:10.3389/fvets.2020.547891)
Supplement: Supplementary file 4 [file Data_Sheet_1.xlsx]

## Sheet: general_stats_table (2)
Sample name	Sequence ID	Number of reads before QC	Number of reads after QC	% Duplicate Reads	Average % GC Content	Average Sequence Length (bp)
CSG217	Se_Q_001_1	1139333	1067280	19.2373	51	139.645
	Se_Q_001_2	1139333	1067280	18.3761	51	137.366
CSG232	Se_Q_002_1	1023542	958762	18.3712	51	138.344
	Se_Q_002_2	1023542	958762	17.6399	51	136.558
CSG252	Se_Q_003_1	755563	707087	14.6292	51	138.917
	Se_Q_003_2	755563	707087	13.9893	51	136.976
CSG177	Se_Q_004_1	634856	593892	15.5612	51	140.717
	Se_Q_004_2	634856	593892	14.7311	51	137.888
CSG175	Se_Q_005_1	648678	608515	12.8296	51	139.269
	Se_Q_005_2	648678	608515	12.3913	51	137.096
CSG132	Se_Q_006_1	694442	647666	13.6755	51	138.263
	Se_Q_006_2	694442	647666	12.7149	51	136.104
U113s	Se_Q_007_1	618997	577466	13.7689	51	140.026
	Se_Q_007_2	618997	577466	13.1634	51	137.343
U114s	Se_Q_008_1	605178	566546	13.0231	51	140.203
	Se_Q_008_2	605178	566546	12.3527	51	137.661
U120s	Se_Q_009_1	1310684	1227772	23.3993	50	136.858
	Se_Q_009_2	1310684	1227772	22.2353	50	134.784
U121s	Se_Q_010_1	590923	552241	12.4165	51	140.278
	Se_Q_010_2	590923	552241	11.7223	51	137.803
U123s	Se_Q_011_1	537690	503581	12.821	50	140.511
	Se_Q_011_2	537690	503581	12.1964	50	137.573
U127s	Se_Q_012_1	591806	552445	12.2233	51	140.821
	Se_Q_012_2	591806	552445	11.6	51	137.725
U128s	Se_Q_013_1	842436	783719	15.6203	51	141.077
	Se_Q_013_2	842436	783719	14.3334	51	137.193
U129s	Se_Q_014_1	1043638	981104	20.3516	49	139.053
	Se_Q_014_2	1043638	981104	19.7882	49	137.28
U219s	Se_Q_015_1	840919	789739	16.267	50	138.851
	Se_Q_015_2	840919	789739	15.5851	50	137.14
U634s	Se_Q_016_1	530082	496633	11.3498	51	140.948
	Se_Q_016_2	530082	496633	10.6477	51	138.533
U638s	Se_Q_017_1	801194	753077	15.0171	51	139.369
	Se_Q_017_2	801194	753077	14.7396	51	137.646
U639s	Se_Q_018_1	808578	758555	15.4617	51	138.869
	Se_Q_018_2	808578	758555	14.8527	51	137.165
U652s	Se_Q_019_1	802129	753111	16.2654	50	139.441
	Se_Q_019_2	802129	753111	15.5325	50	137.48
U666s	Se_Q_022_1	669033	627332	13.6443	51	140.035
	Se_Q_022_2	669033	627332	13.1012	51	138.127
U669s	Se_Q_023_1	697412	654117	13.8799	51	139.696
	Se_Q_023_2	697412	654117	13.2856	51	137.642
U672s	Se_Q_024_1	792573	742819	15.16	51	139.012
	Se_Q_024_2	792573	742819	14.554	51	137.018
U676s	Se_Q_025_1	637730	599491	13.7248	50	140.953
	Se_Q_025_2	637730	599491	13.0472	50	138.808
U679s	Se_Q_026_1	1168723	1094358	19.2571	51	139.069
	Se_Q_026_2	1168723	1094358	18.3288	51	137.129
U682s	Se_Q_027_1	977262	913901	16.6086	51	136.879
	Se_Q_027_2	977262	913901	16.0215	51	135.242
U684s	Se_Q_028_1	793817	742994	15.2376	51	138.308
	Se_Q_028_2	793817	742994	14.5267	51	136.319
U689s	Se_Q_029_1	807907	756384	15.1708	51	138.294
	Se_Q_029_2	807907	756384	14.4346	51	136.372
U692s	Se_Q_030_1	890987	831701	15.9157	51	136.272
	Se_Q_030_2	890987	831701	15.3687	51	134.606
U706s	Se_Q_031_1	708538	662819	13.9504	51	138.931
	Se_Q_031_2	708538	662819	13.2076	51	136.796
U707s	Se_Q_032_1	853711	800421	17.9523	50	139.403
	Se_Q_032_2	853711	800421	16.9696	50	137.216
U708s	Se_Q_033_1	806660	755989	15.3634	51	138.077
	Se_Q_033_2	806660	755989	14.5608	51	136.167
U711s	Se_Q_034_1	589871	551231	12.1652	51	140.588
	Se_Q_034_2	589871	551231	11.7289	51	138.168
U712s	Se_Q_035_1	1063865	995970	18.4463	51	138.622
	Se_Q_035_2	1063865	995970	17.7554	51	136.571
U715s	Se_Q_036_1	1562915	1460637	23.7825	51	139.041
	Se_Q_036_2	1562915	1460637	22.5065	51	136.532
U718s	Se_Q_037_1	247022	228263	5.99828	51	140.184
	Se_Q_037_2	247022	228263	5.54211	51	136.154
U719s	Se_Q_038_1	2297867	2133371	28.804	51	132.611
	Se_Q_038_2	2297867	2133371	27.9006	51	131.128
U723s	Se_Q_039_1	1384495	1277976	19.8256	51	130.465
	Se_Q_039_2	1384495	1277976	19.7812	51	127.872
U728s	Se_Q_041_1	2070236	1926880	27.2841	51	132.933
	Se_Q_041_2	2070236	1926880	26.6635	51	131.704
U729s	Se_Q_042_1	1144418	1070009	18.978	51	139.18
	Se_Q_042_2	1144418	1070009	17.95	51	137.148
U758s	Se_Q_043_1	1025769	957227	17.5798	51	137.01
	Se_Q_043_2	1025769	957227	16.8268	51	134.996
U759s	Se_Q_044_1	1097155	1022428	18.1522	51	135.677
	Se_Q_044_2	1097155	1022428	17.3733	51	133.853
U762s	Se_Q_045_1	1329339	1237204	20.8355	51	133.534
	Se_Q_045_2	1329339	1237204	20.1307	51	131.944
U769s	Se_Q_046_1	1029748	963248	18.3236	51	138.916
	Se_Q_046_2	1029748	963248	17.3903	51	136.958
U773s	Se_Q_047_1	977079	913903	17.507	51	139.109
	Se_Q_047_2	977079	913903	16.5909	51	136.866
U801s	Se_Q_048_1	1853982	1719878	25.905	51	134.049
	Se_Q_048_2	1853982	1719878	24.9889	51	132.238
U804s	Se_Q_049_1	1591766	1489774	23.5341	51	136.924
	Se_Q_049_2	1591766	1489774	22.7034	51	135.356
U806s	Se_Q_050_1	1101621	1030533	18.9627	51	139.101
	Se_Q_050_2	1101621	1030533	18.4512	51	137.24
U814s	Se_Q_051_1	2110096	1976981	28.9889	51	139.791
	Se_Q_051_2	2110096	1976981	27.9188	51	137.801
U815s	Se_Q_052_1	1024911	956914	19.0232	51	140.226
	Se_Q_052_2	1024911	956914	18.0462	51	137.816
U818s	Se_Q_053_1	1253886	1178226	21.1219	51	139.171
	Se_Q_053_2	1253886	1178226	20.4586	51	137.655
U855s	Se_Q_054_1	1128597	1058909	19.6443	51	140.219
	Se_Q_054_2	1128597	1058909	19.0138	51	138.153
U857s	Se_Q_055_1	1106425	1034670	19.352	51	139.222
	Se_Q_055_2	1106425	1034670	18.4319	51	137.29
U860s	Se_Q_056_1	805401	756052	15.9708	51	140.309
	Se_Q_056_2	805401	756052	15.5207	51	138.339
U863s	Se_Q_057_1	14007207	13042665	63.3983	52	133.577
	Se_Q_057_2	14007207	13042665	62.4064	52	132.305
U865s	Se_Q_058_1	1614863	1511753	24.8831	52	140.042
	Se_Q_058_2	1614863	1511753	24.2247	52	138.096
U866s	Se_Q_059_1	818649	767177	16.4746	51	140.102
	Se_Q_059_2	818649	767177	15.6738	51	137.891
U869s	Se_Q_060_1	1607408	1506509	25.2301	51	138.393
	Se_Q_060_2	1607408	1506509	24.3755	51	136.67
U871s	Se_Q_061_1	767191	719460	15.3755	51	140.476
	Se_Q_061_2	767191	719460	14.7376	51	138.413
U873s	Se_Q_062_1	1209880	1128762	21.6997	51	140.912
	Se_Q_062_2	1209880	1128762	20.5495	51	137.979
U875s	Se_Q_063_1	1600958	1496497	25.6256	51	141.214
	Se_Q_063_2	1600958	1496497	24.3188	51	138.383
U878s	Se_Q_064_1	893764	832305	16.6201	51	140.297
	Se_Q_064_2	893764	832305	15.5069	51	137.606
U880s	Se_Q_065_1	1138215	1068562	21.6366	50	140.646
	Se_Q_065_2	1138215	1068562	20.7216	50	138.341
U883s	Se_Q_066_1	885052	831626	16.7374	51	139.274
	Se_Q_066_2	885052	831626	16.0744	51	137.343
U885s	Se_Q_067_1	848237	792512	16.7099	51	140.431
	Se_Q_067_2	848237	792512	15.4645	51	138.094
U888s	Se_Q_068_1	2258769	2120434	30.0205	51	139.226
	Se_Q_068_2	2258769	2120434	29.0268	51	137.426
U889s	Se_Q_069_1	636071	595535	13.2824	51	140.718
	Se_Q_069_2	636071	595535	12.3771	51	138.167
U890s	Se_Q_070_1	870242	813915	16.9038	51	139.023
	Se_Q_070_2	870242	813915	15.9567	51	137.059
U895s	Se_Q_071_1	660463	618513	13.7779	51	140.705
	Se_Q_071_2	660463	618513	12.7873	51	138.126
U897s	Se_Q_072_1	597370	559621	12.6022	51	140.765
	Se_Q_072_2	597370	559621	12.0937	51	138.426
U899s	Se_Q_073_1	802986	750837	16.0624	51	139.267
	Se_Q_073_2	802986	750837	15.2696	51	137.091
U969s	Se_Q_074_1	745383	695067	14.6678	51	141.332
	Se_Q_074_2	745383	695067	13.7436	51	137.994
U972s	Se_Q_075_1	959647	898702	18.042	51	140.908
	Se_Q_075_2	959647	898702	17.0661	51	138.329
U973s	Se_Q_076_1	710660	663834	14.6591	51	140.786
	Se_Q_076_2	710660	663834	13.8428	51	138.082
U976s	Se_Q_077_1	456188	427583	10.45	51	140.825
	Se_Q_077_2	456188	427583	9.95446	51	138.553
U979s	Se_Q_078_1	786237	739350	15.6313	51	140.63
	Se_Q_078_2	786237	739350	15.016	51	138.486
U980s	Se_Q_079_1	780165	729389	15.7391	51	140.264
	Se_Q_079_2	780165	729389	14.7763	51	137.866
U983s	Se_Q_080_1	948614	891439	17.7499	51	139.859
	Se_Q_080_2	948614	891439	17.0677	51	138.018
U986s	Se_Q_081_1	990612	926751	18.3655	51	138.217
	Se_Q_081_2	990612	926751	17.4362	51	136.152
U998s	Se_Q_082_1	620190	579474	12.9636	51	141.132
	Se_Q_082_2	620190	579474	12.1843	51	138.266
U1000s	Se_Q_083_1	1661763	1558740	25.5249	51	140.21
	Se_Q_083_2	1661763	1558740	24.3906	51	137.753
U1003s	Se_Q_084_1	698834	655006	14.2926	51	140.776
	Se_Q_084_2	698834	655006	13.4686	51	138.267
U1006s	Se_Q_085_1	646727	605550	13.5385	51	141.24
	Se_Q_085_2	646727	605550	12.7713	51	138.485
U1010s	Se_Q_086_1	2430323	2252194	30.9686	51	137.322
	Se_Q_086_2	2430323	2252194	29.0441	51	134.567
U1019s	Se_Q_087_1	1920388	1785515	29.3637	50	140.739
	Se_Q_087_2	1920388	1785515	27.3438	50	137.135
U1051s	Se_Q_088_1	1542875	1429365	24.6097	51	140.256
	Se_Q_088_2	1542875	1429365	22.6364	51	136.597
U1052s	Se_Q_089_1	1636264	1519817	24.5408	51	136.907
	Se_Q_089_2	1636264	1519817	23.1959	51	134.433
U1056s	Se_Q_090_1	1516150	1414930	23.8609	51	139.881
	Se_Q_090_2	1516150	1414930	22.4371	51	137.049
U1057s	Se_Q_091_1	14106025	13094594	63.5831	51	139.326
	Se_Q_091_2	14106025	13094594	61.0562	51	136.376
U1059s	Se_Q_092_1	2048875	1907887	28.3262	51	139.459
	Se_Q_092_2	2048875	1907887	26.8218	51	136.487
U1066s	Se_Q_093_1	2705722	2502027	32.6362	51	134.171
	Se_Q_093_2	2705722	2502027	30.8871	51	131.889
U1068s	Se_Q_094_1	1648740	1514273	23.0331	52	130.196
	Se_Q_094_2	1648740	1514273	22.1119	52	129.12
U1071s	Se_Q_095_1	2703682	2514344	32.7865	52	140.554
	Se_Q_095_2	2703682	2514344	30.6254	52	137.091
U1092s	Se_Q_096_1	3097842	2884752	35.7886	51	139.755
	Se_Q_096_2	3097842	2884752	33.5553	52	136.846
U1095s	Se_Q_097_1	3366537	3134041	36.7253	51	138.492
	Se_Q_097_2	3366537	3134041	34.7161	51	135.912
U1111s	Se_Q_098_1	1840857	1718591	27.1264	51	140.957
	Se_Q_098_2	1840857	1718591	25.6155	51	137.97
U1114s	Se_Q_099_1	2265612	2119611	30.6102	51	140.695
	Se_Q_099_2	2265612	2119611	29.0448	51	138.115
U1119s	Se_Q_100_1	1018113	945878	18.5373	51	141.061
	Se_Q_100_2	1018113	945878	17.309	51	137.458
U1121s	Se_Q_101_1	1661754	1556908	25.4228	51	140.812
	Se_Q_101_2	1661754	1556908	24.5137	51	138.38
U1125s	Se_Q_102_1	1891940	1777370	27.6498	51	140.91
	Se_Q_102_2	1891940	1777370	26.4693	51	138.596
U1128s	Se_Q_103_1	1460645	1364446	23.6427	51	140.637
	Se_Q_103_2	1460645	1364446	22.3103	51	138.139
U1132s	Se_Q_104_1	1451757	1356201	22.7056	51	141.12
	Se_Q_104_2	1451757	1356201	21.8659	51	138.242
U1133s	Se_Q_105_1	1601472	1493529	24.7553	51	140.885
	Se_Q_105_2	1601472	1493529	23.4069	51	137.789
U1135s	Se_Q_106_1	11132882	10398816	59.4516	51	140.494
	Se_Q_106_2	11132882	10398816	57.8911	51	137.901
U1143s	Se_Q_107_1	989447	926374	19.005	51	140.551
	Se_Q_107_2	989447	926374	17.9517	51	137.957
U1145s	Se_Q_108_1	935982	877638	17.9763	51	140.308
	Se_Q_108_2	935982	877638	17.0511	51	138.047
U1175s	Se_Q_109_1	712225	666827	14.3977	51	140.832
	Se_Q_109_2	712225	666827	13.6456	51	138.309
U1178s	Se_Q_110_1	1636297	1524812	25.1312	51	141.049
	Se_Q_110_2	1636297	1524812	23.5637	51	137.736
U1181s	Se_Q_111_1	931427	866838	17.821	51	141.538
	Se_Q_111_2	931427	866838	16.5832	51	137.698
U1187s	Se_Q_112_1	783399	730173	16.7923	50	140.579
	Se_Q_112_2	783399	730173	15.761	50	137.405
U1192s	Se_Q_113_1	790171	738417	15.8131	51	140.606
	Se_Q_113_2	790171	738417	14.7346	51	137.751
U1193s	Se_Q_114_1	959943	900076	18.48	51	140.548
	Se_Q_114_2	959943	900076	17.4462	51	138.036
U1196s	Se_Q_115_1	1448712	1350952	23.1303	51	140.536
	Se_Q_115_2	1448712	1350952	21.8307	51	137.65
U1401s	Se_Q_116_1	737674	690562	14.5607	51	139.699
	Se_Q_116_2	737674	690562	13.9276	51	137.463
U1405s	Se_Q_117_1	964380	898048	17.8597	51	141.276
	Se_Q_117_2	964380	898048	16.6214	51	137.629
U1407s	Se_Q_118_1	1520020	1417727	23.7145	51	140.542
	Se_Q_118_2	1520020	1417727	22.3226	51	137.67
U1410s	Se_Q_119_1	609264	568543	12.851	51	140.976
	Se_Q_119_2	609264	568543	11.9011	51	137.695
U1411s	Se_Q_120_1	710193	663114	14.7347	51	141.041
	Se_Q_120_2	710193	663114	13.7731	51	137.895
U1418s	Se_Q_122_1	1050959	980550	18.4725	51	140.414
	Se_Q_122_2	1050959	980550	17.4419	51	137.733
U1424s	Se_Q_123_1	860486	801822	16.7693	51	140.56
	Se_Q_123_2	860486	801822	15.3995	51	137.403
U1431s	Se_Q_124_1	631376	588241	13.4038	51	140.697
	Se_Q_124_2	631376	588241	12.695	51	137.813
U1432s	Se_Q_125_1	615936	574971	13.4816	51	140.506
	Se_Q_125_2	615936	574971	12.4954	51	137.491
U1436s	Se_Q_126_1	615389	576677	13.0343	51	140.675
	Se_Q_126_2	615389	576677	12.2494	51	137.957
U1437s	Se_Q_127_1	920726	856144	17.1726	51	140.311
	Se_Q_127_2	920726	856144	15.9908	51	137.329
U1447s	Se_Q_128_1	921906	861438	17.1017	51	140.593
	Se_Q_128_2	921906	861438	16.1856	51	137.713
U1459s	Se_Q_129_1	1018612	950675	18.8239	51	138.16
	Se_Q_129_2	1018612	950675	17.4735	51	135.836
U1470s	Se_Q_131_1	628796	585700	12.993	51	140.858
	Se_Q_131_2	628796	585700	11.9994	51	137.465
U1473s	Se_Q_132_1	499772	465596	10.8546	51	140.523
	Se_Q_132_2	499772	465596	10.0287	51	137.585
U1483s	Se_Q_133_1	1075321	1004574	19.0135	51	139.361
	Se_Q_133_2	1075321	1004574	17.796	51	136.898
U1489s	Se_Q_134_1	351084	323623	7.89359	51	140.905
	Se_Q_134_2	351084	323623	7.28326	51	136.369
U1493s	Se_Q_135_1	759308	706967	15.967	51	141.037
	Se_Q_135_2	759308	706967	14.7335	51	137.593
U1495s	Se_Q_136_1	916561	855410	18.2978	51	138.963
	Se_Q_136_2	916561	855410	17.3196	51	136.642
U1505s	Se_Q_138_1	960003	900506	17.6381	51	140.697
	Se_Q_138_2	960003	900506	16.6995	51	138.313
U1506s	Se_Q_139_1	658877	609825	12.9547	51	139.792
	Se_Q_139_2	658877	609825	12.1774	51	136.483
U1508s	Se_Q_140_1	1605003	1502344	24.7631	51	138.873
	Se_Q_140_2	1605003	1502344	23.6428	51	136.803
U1519s	Se_Q_141_1	2738120	2558365	34.3319	52	137.833
	Se_Q_141_2	2738120	2558365	32.944	52	135.724
U1671s	Se_Q_143_1	1507090	1408319	23.9155	51	139.64
	Se_Q_143_2	1507090	1408319	22.4045	51	137.116
U1672s	Se_Q_144_1	1351547	1263663	22.4211	51	139.336
	Se_Q_144_2	1351547	1263663	21.6742	51	137.267
U1673s	Se_Q_145_1	861065	804006	17.372	50	141.251
	Se_Q_145_2	861065	804006	16.2304	50	138.152
U1678s	Se_Q_146_1	969535	908717	17.5692	51	140.155
	Se_Q_146_2	969535	908717	17.0015	51	138.169
U1680s	Se_Q_147_1	993689	922055	16.706	51	135.63
	Se_Q_147_2	993689	922055	16.2126	51	134.11
U1682s	Se_Q_148_1	697221	652327	14.2274	51	140.798
	Se_Q_148_2	697221	652327	13.6321	51	138.412
U1683s	Se_Q_149_1	1299705	1217310	20.5083	51	140.249
	Se_Q_149_2	1299705	1217310	19.8823	51	138.205
U1686s	Se_Q_150_1	1526404	1430986	24.6029	50	140.034
	Se_Q_150_2	1526404	1430986	23.8816	50	138.067
U1688s	Se_Q_151_1	1355301	1267491	21.4742	51	140.129
	Se_Q_151_2	1355301	1267491	20.6717	51	137.954
