# Supplementary material for: Genomic Epidemiology of Salmonella Infantis in Ecuador: From Poultry Farms to Human Infections
Source: Front Vet Sci. 2020 Sep 29;7:547891. doi: 10.3389/fvets.2020.547891 (PMC7550756; doi:10.3389/fvets.2020.547891)
Supplement: Supplementary file 5 [file Data_Sheet_2.xlsx]

## Sheet: Sheet1
Sample ID	Sample origin	Collection date	Collection city sector	Serotype	ST	MLST genes							Plasmid determinants		Antimicrobial resistance genes
						aroC	dnaN	hemD	hisD	purE	sucA	thrA	IncX1	IncX1_1	QnrB-_1	AadA1.5	aph_3_Ia.7	aph_4__Ia.1	blaCTX_M_65.1	dfrA14.4	floR.2	fosA3.1	Sul1.2	tet_A_4
CSG217	Human	2018-09-17	South	S. Infantis	32	17	18	22	17	5	21	19	0	0	1	1	0	1	1	1	0	1	1	1
CSG175	Human	2018-08-24	South	S. Infantis	32	17	18	22	17	5	21	19	1	1	0	1	1	1	1	1	1	0	1	1
CSG132	Human	2018-07-13	South	S. Infantis	32	17	18	22	17	5	21	19	0	0	0	0	0	1	1	1	1	0	0	0
U120s	Chicken carcasses	2017-11-13	South	S. Infantis	32	17	18	22	17	5	21	19	0	0	0	1	0	1	1	1	1	0	1	1
U121s	Chicken carcasses	2017-11-20	South	S. Infantis	32	17	18	22	17	5	21	19	0	0	0	1	0	0	1	0	0	0	0	1
U123s	Chicken carcasses	2017-11-20	North	S. Infantis	32	17	18	22	17	5	21	19	0	0	0	1	0	1	1	1	1	0	1	1
U127s	Chicken carcasses	2017-11-20	North	S. Infantis	32	17	18	22	17	5	21	19	0	0	0	1	1	1	1	1	1	0	1	1
U128s	Caecal sample	2017-11-14	San Antonio de Pichincha	S. Infantis	32	17	18	22	17	5	21	19	0	0	0	1	1	1	1	1	0	0	1	1
U129s	Caecal sample	2017-11-14	San Antonio de Pichincha	S. Infantis	32	17	18	22	17	5	21	19	0	0	0	1	0	1	1	1	1	0	1	1
U219s	Chicken carcasses	2017-11-27	North	S. Infantis	32	17	18	22	17	5	21	19	0	0	0	1	0	1	1	1	1	0	1	1
U634s	Chicken carcasses	2017-12-04	South	S. Infantis	32	17	18	22	17	5	21	19	0	0	0	1	0	0	1	0	0	0	1	1
U638s	Chicken carcasses	2017-12-04	South	S. Infantis	32	17	18	22	17	5	21	19	0	0	0	1	1	1	1	1	1	1	1	1
U639s	Chicken carcasses	2017-12-04	South	S. Infantis	32	17	18	22	17	5	21	19	0	0	0	1	0	1	1	1	0	1	1	1
U652s	Chicken carcasses	2017-12-12	North	S. Infantis	32	17	18	22	17	5	21	19	0	0	0	1	0	1	1	1	1	0	1	1
U666s	Chicken carcasses	2017-12-18	South	S. Infantis	32	17	18	22	17	5	21	19	0	0	0	1	1	1	1	1	0	0	1	1
U669s	Chicken carcasses	2017-12-18	South	S. Infantis	32	17	18	22	17	5	21	19	0	0	0	1	1	1	1	1	1	1	1	1
U672s	Caecal sample	2017-12-18	San Antonio de Pichincha	S. Infantis	32	17	18	22	17	5	21	19	0	0	0	1	1	1	1	1	1	0	1	1
U676s	Chicken carcasses	2018-01-03	North	S. Infantis	32	17	18	22	17	5	21	19	0	0	0	1	0	1	0	1	0	0	1	1
U679s	Chicken carcasses	2018-01-03	North	S. Infantis	32	17	18	22	17	5	21	19	0	0	0	0	1	1	1	1	0	1	0	0
U682s	Chicken carcasses	2018-01-03	North	S. Infantis	32	17	18	22	17	5	21	19	0	0	0	1	0	1	1	0	1	0	1	1
U684s	Caecal sample	2018-01-02	San Antonio de Pichincha	S. Infantis	32	17	18	22	17	5	21	19	0	0	0	1	1	1	0	1	0	0	1	1
U689s	Chicken carcasses	2018-01-08	South	S. Infantis	32	17	18	22	17	5	21	19	0	0	0	1	0	1	1	0	0	0	1	1
U692s	Chicken carcasses	2018-01-08	South	S. Infantis	32	17	18	22	17	5	21	19	0	0	0	1	0	1	1	1	1	1	1	1
U706s	Caecal sample	2018-01-07	Pintag	S. Infantis	32	17	18	22	17	5	21	19	0	0	0	1	1	1	0	1	0	0	1	1
U707s	Caecal sample	2018-01-08	Pintag	S. Infantis	32	17	18	22	17	5	21	19	0	0	0	1	1	1	0	1	1	0	1	1
U708s	Caecal sample	2018-01-08	Pintag	S. Infantis	32	17	18	22	17	5	21	19	0	0	0	1	0	1	1	1	0	0	1	1
U711s	Chicken carcasses	2018-01-15	North	S. Infantis	32	17	18	22	17	5	21	19	0	0	0	1	1	1	1	1	1	1	1	1
U712s	Chicken carcasses	2018-01-15	North	S. Infantis	32	17	18	22	17	5	21	19	0	0	0	1	1	1	1	1	1	1	1	1
U715s	Chicken carcasses	2018-01-15	North	S. Infantis	32	17	18	22	17	5	21	19	0	0	0	1	0	1	1	1	1	0	1	1
U718s	Caecal sample	2018-01-14	Pintag	S. Infantis	32	17	18	22	17	5	21	19	0	0	0	1	1	1	1	1	1	0	1	1
U719s	Caecal sample	2018-01-16	Pintag	S. Infantis	32	17	18	22	17	5	21	19	0	0	0	1	0	1	1	1	0	1	1	1
U723s	Chicken carcasses	2018-01-22	South	S. Infantis	32	17	18	22	17	5	21	19	0	0	0	1	1	1	1	1	0	1	1	1
U728s	Caecal sample	2018-01-22	San Antonio de Pichincha	S. Infantis	32	17	18	22	17	5	21	19	0	0	0	1	0	1	1	1	1	1	1	1
U729s	Caecal sample	2018-01-21	Pintag	S. Infantis	32	17	18	22	17	5	21	19	0	0	0	1	0	1	1	0	1	1	1	1
U758s	Chicken carcasses	2018-01-29	North	S. Infantis	32	17	18	22	17	5	21	19	0	0	0	1	0	0	1	0	0	0	1	1
U759s	Chicken carcasses	2018-01-29	North	S. Infantis	32	17	18	22	17	5	21	19	0	0	0	1	0	1	1	1	0	0	1	1
U762s	Chicken carcasses	2018-01-29	North	S. Infantis	32	17	18	22	17	5	21	19	0	0	0	1	1	1	1	1	1	0	1	1
U769s	Chicken carcasses	2018-02-05	South	S. Infantis	32	17	18	22	17	5	21	19	0	0	0	1	1	1	1	1	1	1	1	1
U773s	Chicken carcasses	2018-02-05	South	S. Infantis	32	17	18	22	17	5	21	19	0	0	0	1	1	1	1	1	1	1	1	1
U801s	Caecal sample	2018-02-06	Pintag	S. Infantis	32	17	18	22	17	5	21	19	0	0	0	1	1	1	1	0	1	0	1	1
U804s	Chicken carcasses	2018-02-14	North	S. Infantis	32	17	18	22	17	5	21	19	0	0	0	0	1	1	1	1	1	1	0	0
U806s	Chicken carcasses	2018-02-14	North	S. Infantis	32	17	18	22	17	5	21	19	0	0	0	1	0	1	1	0	1	1	1	1
U814s	Chicken carcasses	2018-02-19	South	S. Infantis	32	17	18	22	17	5	21	19	0	0	0	1	1	1	1	1	1	0	1	1
U815s	Chicken carcasses	2018-02-19	South	S. Infantis	32	17	18	22	17	5	21	19	0	0	0	1	0	0	0	0	0	0	1	1
U818s	Chicken carcasses	2018-02-19	South	S. Infantis	32	17	18	22	17	5	21	19	0	0	0	1	0	1	1	0	1	0	1	1
U855s	Caecal sample	2018-02-20	Pintag	S. Infantis	32	17	18	22	17	5	21	19	0	0	0	1	0	1	1	0	0	0	1	1
U857s	Chicken carcasses	2018-02-26	North	S. Infantis	32	17	18	22	17	5	21	19	0	0	0	1	1	1	1	1	1	1	1	1
U860s	Chicken carcasses	2018-02-26	North	S. Infantis	32	17	18	22	17	5	21	19	0	0	0	1	0	0	0	1	0	0	1	1
U863s	Chicken carcasses	2018-02-26	North	S. Infantis	32	17	18	22	17	5	21	19	0	0	0	1	1	1	1	1	1	1	1	1
U865s	Caecal sample	2018-02-25	Pintag	S. Infantis	32	17	18	22	17	5	21	19	0	0	0	1	1	1	1	1	1	1	1	1
U866s	Caecal sample	2018-02-26	Pintag	S. Infantis	32	17	18	22	17	5	21	19	0	0	0	1	0	1	1	0	1	0	1	1
U869s	Chicken carcasses	2018-03-05	South	S. Infantis	32	17	18	22	17	5	21	19	0	0	0	1	1	1	1	1	0	0	1	1
U871s	Chicken carcasses	2018-03-05	South	S. Infantis	32	17	18	22	17	5	21	19	0	0	0	1	1	1	1	1	1	1	1	1
U873s	Chicken carcasses	2018-03-05	South	S. Infantis	32	17	18	22	17	5	21	19	0	0	0	1	1	1	1	1	1	1	1	1
U878s	Caecal sample	2018-03-06	Pintag	S. Infantis	32	17	18	22	17	5	21	19	0	0	0	1	1	1	1	1	1	1	1	1
U880s	Chicken carcasses	2018-03-12	North	S. Infantis	32	17	18	22	17	5	21	19	0	0	0	1	0	1	1	1	1	0	1	1
U883s	Chicken carcasses	2018-03-12	North	S. Infantis	32	17	18	22	17	5	21	19	0	0	0	1	0	1	1	1	1	1	1	1
U885s	Chicken carcasses	2018-03-12	North	S. Infantis	32	17	18	22	17	5	21	19	0	0	0	1	1	1	0	1	1	0	1	1
U888s	Caecal sample	2018-03-11	Pintag	S. Infantis	32	17	18	22	17	5	21	19	0	0	0	1	1	1	1	1	1	1	1	1
U889s	Caecal sample	2018-03-11	Pintag	S. Infantis	32	17	18	22	17	5	21	19	0	0	0	1	1	1	1	1	0	1	1	1
U890s	Caecal sample	2018-03-12	Pintag	S. Infantis	32	17	18	22	17	5	21	19	0	0	0	1	0	1	1	1	1	0	1	1
U895s	Chicken carcasses	2018-03-19	South	S. Infantis	32	17	18	22	17	5	21	19	0	0	0	1	0	1	1	1	0	1	1	1
U897s	Chicken carcasses	2018-03-19	South	S. Infantis	32	17	18	22	17	5	21	19	0	0	0	1	0	1	1	0	1	0	1	1
U899s	Chicken carcasses	2018-03-19	South	S. Infantis	32	17	18	22	17	5	21	19	0	0	0	1	0	0	0	1	0	0	1	1
U969s	Caecal sample	2018-03-20	Pintag	S. Infantis	32	17	18	22	17	5	21	19	0	0	0	1	0	1	1	1	1	1	1	1
U972s	Chicken carcasses	2018-03-26	North	S. Infantis	32	17	18	22	17	5	21	19	0	0	0	1	1	1	1	1	1	1	1	1
U973s	Chicken carcasses	2018-03-26	North	S. Infantis	32	17	18	22	17	5	21	19	0	0	0	1	1	1	1	1	0	1	1	1
U976s	Chicken carcasses	2018-03-26	North	S. Infantis	32	17	18	22	17	5	21	19	0	0	0	1	1	1	0	1	1	1	1	1
U979s	Caecal sample	2018-03-25	Pintag	S. Infantis	32	17	18	22	17	5	21	19	0	0	0	1	0	1	1	1	1	1	1	1
U980s	Caecal sample	2018-03-26	Pintag	S. Infantis	32	17	18	22	17	5	21	19	0	0	0	1	0	1	1	1	1	1	1	1
U983s	Chicken carcasses	2018-04-02	South	S. Infantis	32	17	18	22	17	5	21	19	0	0	0	1	0	0	1	0	0	0	1	1
U986s	Chicken carcasses	2018-04-02	South	S. Infantis	32	17	18	22	17	5	21	19	0	0	0	1	1	1	1	1	1	1	1	1
U998s	Caecal sample	2018-04-03	San Antonio de Pichincha	S. Infantis	32	17	18	22	17	5	21	19	0	0	0	1	0	1	1	1	1	1	1	1
U1000s	Caecal sample	2018-04-02	Pintag	S. Infantis	32	17	18	22	17	5	21	19	0	0	0	1	0	1	1	1	1	1	1	1
U1003s	Chicken carcasses	2018-04-09	North	S. Infantis	32	17	18	22	17	5	21	19	0	0	0	1	1	1	1	1	0	0	1	1
U1006s	Chicken carcasses	2018-04-09	North	S. Infantis	32	17	18	22	17	5	21	19	0	0	0	1	1	1	1	1	1	1	1	1
U1010s	Chicken carcasses	2018-04-09	North	S. Infantis	32	17	18	22	17	5	21	19	0	0	0	1	1	1	1	1	1	0	1	1
U1019s	Chicken carcasses	2018-04-16	South	S. Infantis	32	17	18	22	17	5	21	19	0	0	0	1	0	1	1	1	1	0	1	1
U1051s	Chicken carcasses	2018-04-23	South	S. Infantis	32	17	18	22	17	5	21	19	0	0	0	1	1	1	1	1	1	0	1	1
U1052s	Chicken carcasses	2018-04-23	North	S. Infantis	32	17	18	22	17	5	21	19	0	0	0	1	0	0	0	1	0	0	1	1
U1056s	Chicken carcasses	2018-04-23	North	S. Infantis	32	17	18	22	17	5	21	19	0	0	0	1	0	1	1	1	1	1	1	1
U1057s	Caecal sample	2018-04-24	San Antonio de Pichincha	S. Infantis	32	17	18	22	17	5	21	19	0	0	0	1	0	1	1	0	0	0	1	1
U1059s	Caecal sample	2018-04-24	Pintag	S. Infantis	32	17	18	22	17	5	21	19	0	0	0	1	1	1	1	1	1	0	1	1
U1066s	Chicken carcasses	2018-05-02	South	S. Infantis	32	17	18	22	17	5	21	19	0	0	0	1	1	1	1	1	1	0	1	1
U1068s	Chicken carcasses	2018-05-02	South	S. Infantis	32	17	18	22	17	5	21	19	0	0	0	1	0	1	1	1	1	1	1	1
U1071s	Chicken carcasses	2018-05-02	South	S. Infantis	32	17	18	22	17	5	21	19	0	0	0	1	0	1	0	1	1	1	1	1
U1092s	Chicken carcasses	2018-05-07	North	S. Infantis	32	17	18	22	17	5	21	19	0	0	0	1	1	1	1	0	1	0	1	1
U1095s	Chicken carcasses	2018-05-07	North	S. Infantis	32	17	18	22	17	5	21	19	0	0	0	1	1	1	1	0	1	0	1	1
U1111s	Chicken carcasses	2018-05-14	South	S. Infantis	32	17	18	22	17	5	21	19	0	0	0	1	0	1	0	1	1	0	1	1
U1114s	Chicken carcasses	2018-05-14	South	S. Infantis	32	17	18	22	17	5	21	19	0	0	0	1	1	1	1	1	1	0	1	1
U1119s	Caecal sample	2018-05-13	Pintag	S. Infantis	32	17	18	22	17	5	21	19	0	0	0	1	1	0	1	0	0	1	1	1
U1121s	Caecal sample	2018-05-15	Pintag	S. Infantis	32	17	18	22	17	5	21	19	0	0	0	1	0	1	1	1	1	0	1	1
U1125s	Chicken carcasses	2018-05-21	North	S. Infantis	32	17	18	22	17	5	21	19	0	0	0	1	0	1	0	1	1	1	1	1
U1128s	Chicken carcasses	2018-05-21	North	S. Infantis	32	17	18	22	17	5	21	19	0	0	0	1	0	0	0	1	0	0	1	1
U1132s	Caecal sample	2018-05-21	Pintag	S. Infantis	32	17	18	22	17	5	21	19	0	0	0	1	1	0	1	1	0	0	1	1
U1133s	Caecal sample	2018-05-22	Pintag	S. Infantis	32	17	18	22	17	5	21	19	0	0	0	1	0	1	1	1	1	0	1	1
U1135s	Chicken carcasses	2018-05-28	South	S. Infantis	32	17	18	22	17	5	21	19	0	0	0	1	1	1	1	1	1	1	1	1
U1143s	Caecal sample	2018-05-28	Pintag	S. Infantis	32	17	18	22	17	5	21	19	0	0	0	1	1	1	1	1	1	1	1	1
U1145s	Caecal sample	2018-05-29	Pintag	S. Infantis	32	17	18	22	17	5	21	19	0	0	0	1	0	1	1	1	1	0	1	1
U1175s	Chicken carcasses	2018-06-04	North	S. Infantis	32	17	18	22	17	5	21	19	0	0	0	1	1	1	1	1	1	1	1	1
U1178s	Chicken carcasses	2018-06-04	North	S. Infantis	32	17	18	22	17	5	21	19	0	0	0	1	0	1	1	1	1	1	1	1
U1181s	Chicken carcasses	2018-06-04	North	S. Infantis	32	17	18	22	17	5	21	19	0	0	0	1	0	0	0	1	0	0	1	1
U1187s	Caecal sample	2018-06-04	Pintag	S. Infantis	32	17	18	22	17	5	21	19	0	0	0	1	0	1	1	1	1	0	1	1
U1192s	Chicken carcasses	2018-06-11	South	S. Infantis	32	17	18	22	17	5	21	19	0	0	0	1	1	1	1	1	1	0	1	1
U1196s	Chicken carcasses	2018-06-11	South	S. Infantis	32	17	18	22	17	5	21	19	0	0	0	1	1	1	1	1	1	1	1	1
U1401s	Chicken carcasses	2018-06-18	North	S. Infantis	32	17	18	22	17	5	21	19	0	0	0	1	0	1	1	1	1	0	1	1
U1405s	Chicken carcasses	2018-06-18	North	S. Infantis	32	17	18	22	17	5	21	19	0	0	0	1	1	1	0	1	1	1	1	1
U1407s	Chicken carcasses	2018-06-18	North	S. Infantis	32	17	18	22	17	5	21	19	0	0	0	1	1	1	1	1	1	1	1	1
U1410s	Caecal sample	2018-06-17	Pintag	S. Infantis	32	17	18	22	17	5	21	19	0	0	0	1	1	1	1	1	1	0	1	1
U1411s	Caecal sample	2018-06-19	Pintag	S. Infantis	32	17	18	22	17	5	21	19	0	0	0	1	1	1	1	1	1	0	1	1
U1418s	Chicken carcasses	2018-06-25	South	S. Infantis	32	17	18	22	17	5	21	19	0	0	0	1	1	1	1	1	0	1	1	1
U1424s	Chicken carcasses	2018-07-02	North	S. Infantis	32	17	18	22	17	5	21	19	0	0	0	1	1	1	1	1	1	1	1	1
U1431s	Chicken carcasses	2018-07-02	North	S. Infantis	32	17	18	22	17	5	21	19	0	0	0	1	0	1	1	1	1	1	1	1
U1432s	Caecal sample	2018-07-03	San Antonio de Pichincha	S. Infantis	32	17	18	22	17	5	21	19	0	0	0	1	0	1	1	1	1	1	1	1
U1436s	Caecal sample	2018-07-03	Pintag	S. Infantis	32	17	18	22	17	5	21	19	0	0	0	1	0	1	1	1	0	1	1	1
U1437s	Chicken carcasses	2018-07-09	South	S. Infantis	32	17	18	22	17	5	21	19	0	0	0	1	1	1	1	1	1	0	1	1
U1447s	Chicken carcasses	2018-07-16	North	S. Infantis	32	17	18	22	17	5	21	19	0	0	0	1	0	0	0	1	0	0	1	1
U1459s	Chicken carcasses	2018-07-23	South	S. Infantis	32	17	18	22	17	5	21	19	0	0	0	1	1	1	1	1	1	1	1	1
U1470s	Chicken carcasses	2018-07-30	North	S. Infantis	32	17	18	22	17	5	21	19	0	0	0	1	0	0	1	0	0	1	1	1
U1473s	Chicken carcasses	2018-07-30	North	S. Infantis	32	17	18	22	17	5	21	19	0	0	0	1	0	0	0	1	0	0	1	1
U1483s	Chicken carcasses	2018-07-30	North	S. Infantis	32	17	18	22	17	5	21	19	0	0	0	1	1	1	1	0	1	1	1	1
U1489s	Chicken carcasses	2018-08-06	South	S. Infantis	32	17	18	22	17	5	21	19	0	0	0	1	1	0	1	1	0	0	1	1
U1493s	Chicken carcasses	2018-08-06	South	S. Infantis	32	17	18	22	17	5	21	19	0	0	0	1	1	1	0	1	1	0	1	1
U1495s	Chicken carcasses	2018-08-06	South	S. Infantis	32	17	18	22	17	5	21	19	0	0	0	1	1	1	1	1	1	1	1	1
U1505s	Chicken carcasses	2018-08-30	North	S. Infantis	32	17	18	22	17	5	21	19	0	0	0	0	1	1	1	1	1	1	0	0
U1506s	Chicken carcasses	2018-08-30	North	S. Infantis	32	17	18	22	17	5	21	19	0	0	0	1	1	1	1	1	1	1	1	1
U1508s	Chicken carcasses	2018-08-30	North	S. Infantis	32	17	18	22	17	5	21	19	0	0	0	1	1	1	1	1	1	1	1	1
U1519s	Chicken carcasses	2018-09-10	South	S. Infantis	32	17	18	22	17	5	21	19	0	0	0	1	1	1	1	1	1	1	1	1
U1671s	Chicken carcasses	2018-09-17	North	S. Infantis	32	17	18	22	17	5	21	19	0	0	0	1	1	1	1	1	1	1	1	1
U1672s	Chicken carcasses	2018-09-17	North	S. Infantis	32	17	18	22	17	5	21	19	0	0	0	1	0	1	1	1	1	1	1	1
U1673s	Chicken carcasses	2018-09-17	North	S. Infantis	32	17	18	22	17	5	21	19	0	0	0	1	1	1	1	1	1	1	1	1
U1678s	Caecal sample	2018-09-18	San Antonio de Pichincha	S. Infantis	32	17	18	22	17	5	21	19	0	0	0	1	1	1	1	1	0	0	1	1
U1680s	Chicken carcasses	2018-09-24	South	S. Infantis	32	17	18	22	17	5	21	19	0	0	0	1	0	0	0	1	0	0	1	1
U1682s	Chicken carcasses	2018-09-24	South	S. Infantis	32	17	18	22	17	5	21	19	0	0	0	1	1	1	1	1	1	1	1	1
U1683s	Chicken carcasses	2018-09-24	South	S. Infantis	32	17	18	22	17	5	21	19	0	0	0	1	1	1	1	0	1	1	1	1
U1686s	Chicken carcasses	2018-09-24	South	S. Infantis	32	17	18	22	17	5	21	19	0	0	0	1	1	1	1	1	1	1	1	1
U1688s	Caecal sample	2018-09-24	San Antonio de Pichincha	S. Infantis	32	17	18	22	17	5	21	19	0	0	0	1	1	1	1	1	1	0	1	1
